# Supplementary material for: Small Mutations in Bordetella pertussis Are Associated with Selective Sweeps
Source: PLoS One. 2012 Sep 28;7(9):e46407. doi: 10.1371/journal.pone.0046407 (PMC3460923; doi:10.1371/journal.pone.0046407)
Supplement: Table S3 — List of all deleted genes. RD number, locus, name and gene product are indicated. (XLS) [file pone.0046407.s004.xls]

## Sheet: Sheet1
RD	Locus	Gene name	Product
RD1	BP0515	?	phage-related hypothetical protein
RD1	BP0516	?	hypothetical protein
RD2	BP0593	?	exported protein
RD3	BP0712	?	membrane protein
RD3	BP0713	?	membrane protein (Pseudogene)
RD3	BP0714	N/A	N/A
RD3	BP0715	?	membrane protein (Pseudogene)
RD4	BP0731	nspC	carboxynorspermidine decarboxylase
RD4	BP0732	?	exported protein
RD4	BP0733	tnp	transposase
RD4	BP0734	?	hypothetical protein
RD4	BP0735	?	exported protein
RD4	BP0736	bfrF	ferric siderophore receptor
RD4	BP0737	?	inner membrane sensor for iron transport
RD4	BP0738	ecf	ECF-family sigma factor Pseudogene)
RD5	BP0910	tnp	transposase
RD5	BP0911	?	decarboxylase
RD5	BP0912	?	LysR-family transcriptional regulator (Pseudogene)
RD5	BP0913	?	exported protein
RD5	BP0914	?	inner membrane component of binding-protein-dependent transport system
RD5	BP0915	?	inner membrane component of binding-protein-dependent transport system
RD5	BP0916	?	ATP-binding protein of a transporter (Pseudogene)
RD5	BP0917	N/A	N/A
RD5	BP0918	?	conserved hypothetical protein
RD5	BP0919	gabD	succinate-semialdehyde dehydrogenase [NADP+]
RD5	BP0920	?	exported protein
RD5	BP0921	citB	citrate utilization protein B
RD5	BP0922	?	conserved hypothetical protein
RD5	BP0923	?	conserved hypothetical protein
RD5	BP0924	?	transcriptional regulator
RD5	BP0925	?	fumarylacetoacetate-family hydrolase
RD5	BP0926	?	conserved hypothetical protein
RD5	BP0927	tctC	Tripartite tricarboxylate transporter family receptor
RD5	BP0928	?	LysR-type transcriptional regulator
RD5	BP0929	?	membrane protein
RD5	BP0930	?	CoA ligase
RD5	BP0931	tctC	Tripartite tricarboxylate transporter family receptor
RD5	BP0932	?	conserved hypothetical protein
RD5	BP0933	?	conserved hypothetical protein (Pseudogene)
RD5	BP0934	tctC	Tripartite tricarboxylate transporter family receptor
RD6	BP1135	ssiD	alpha-ketoglutarate-dependent taurine dioxygenase (Pseudogene)
RD6	BP1136	fecI_ecf	ECF-family sigma factor
RD6	BP1137	fecR	signal transduction protein
RD6	BP1138	bfrH	ferric siderophore receptor
RD6	BP1139	?	iron uptake protein
RD6	BP1140	?	iron uptake protein (Pseudogene)
RD6	BP1141	?	iron uptake protein
RD7	BP1158	?	dioxygenase
RD7	BP1159	?	2-pyrone-4,6-dicarboxylic acid hydrolase
RD7	BP1160	tctC	Tripartite tricarboxylate transporter family receptor
RD7	BP1161	?	racemase
RD7	BP1162	?	LysR-family transcriptional regulator
RD7	BP1163	?	short-chain dehydrogenase
RD7	BP1164	?	membrane protein
RD7	BP1165	?	sodium/solute symporter
RD7	BP1166	ldcA	muramoyltetrapeptide carboxypeptidase
RD7	BP1167	?	adolase
RD7	BP1168	?	LysR-family transcriptional regulator
RD7	BP1169	?	oxidoreductase
RD7	BP1170	tctC	Tripartite tricarboxylate transporter family receptor
RD7	BP1171	?	conserved hypothetical protein
RD7	BP1172	?	membrane protein (Pseudogene)
RD7	BP1173	N/A	N/A
RD7	BP1174	?	hypothetical protein
RD7	BP1175	?	exported protein
RD7	BP1176	astE_aruE	succinylglutamate desuccinylase
RD8	BP1177	tnp	transposase
RD8	BP1178	?	membrane protein
RD8	BP1179	N/A	N/A
RD8	BP1180	?	LysR-family transcriptional regulator
RD8	BP1181	glnQ	amino acids ABC transporter, ATP-binding protein
RD8	BP1182	?	amino acids ABC transporter, permease protein
RD8	BP1183	?	amino acids ABC transporter, permease protein
RD8	BP1184	?	solute-binding protein
RD8	BP1185	aspC_aatA	aspartate aminotransferase
RD8	BP1186	?	aldolase
RD8	BP1187	N/A	N/A
RD8	BP1188	?	hypothetical protein
RD8	BP1189	?	lipoprotein
RD8	BP1190	?	conserved hypothetical protein
RD8	BP1191	sigJ	RNA polymerase sigma factor
RD8	BP1192	?	exported protein
RD8	BP1193	?	conserved hypothetical protein
RD8	BP1194	?	conserved hypothetical protein
RD8	BP1195	?	ferredoxin
RD8	BP1196	?	exported protein
RD8	BP1197	btr	transcriptional regulatory protein
RD8	BP1198	clpB	ATP-dependent protease, ATPase subunit
RD9	BP1225	ecf	Ecf-type RNA polymerase sigma factor
RD10	BP1310	?	membrane protein (Pseudogene)
RD10	BP1311	?	membrane protein
RD10	BP1312	?	metalloprotease (Pseudogene)
RD10	BP1313	?	conserved hypothetical protein
RD10	BP1314	?	exported protein
RD10	BP1315	?	universal stress family protein
RD10	BP1316	?	membrane protein (Pseudogene)
RD10	BP1317	N/A	N/A
RD10	BP1318	?	membrane protein
RD10	BP1319	?	GntR-family transcriptional regulator
RD10	BP1320	?	conserved hypothetical protein
RD10	BP1321	pdxK	pyridoxine kinase
RD10	BP1322	?	two-component sensor histidine kinase (Pseudogene)
RD10	BP1323	?	alpha amylase
RD10	BP1324	malA	4-alpha-glucanotransferase (pseudogene)
RD10	BP1325	N/A	N/A
RD10	BP1326	?	alpha amylase
RD10	BP1327	glgX	glycosyl hydrolase
RD10	BP1328	glgB	1,4-alpha-glucan branching enzyme
RD10	BP1329	?	alpha-glucosidase
RD10	BP1330	?	alpha-amylase (pseudogene)
RD10	BP1331	N/A	N/A
RD10	BP1332	tnp	transposase
RD10	BP1333	?	hypothetical protein
RD10	BP1334	?	conserved hypothetical protein
RD10	BP1335	?	conserved hypothetical protein
RD10	BP1336	N/A	N/A
RD10	BP1337	tnp	transposase
RD10	BP1338	?	membrane protein (Pseudogene)
RD10	BP1339	?	phospholipase
RD10	BP1340	?	conserved hypothetical protein
RD10	BP1341	?	hypothetical protein (pseudogene)
RD10	BP1342	?	conserved hypothetical protein
RD10	BP1343	mxcB	iron utilization protein (Pseudogene)
RD10	BP1344	(exp)	autotransporter
RD10	BP1345	?	conserved hypothetical protein
RD10	BP1346	?	LysR-family transcriptional regulator
RD10	BP1347	?	reductase
RD10	BP1348	citE	citrate lyase beta chain
RD10	BP1349	?	GntR-family transcriptional regulator
RD10	BP1350	?	acetyl-CoA synthetase
RD10	BP1351	?	exported protein (pseudogene)
RD10	BP1352	?	conserved hypothetical protein
RD10	BP1353	?	conserved hypothetical protein
RD10	BP1354	tctC	Tripartite tricarboxylate transporter family receptor
RD10	BP1355	?	LacI-family transcriptional regulator
RD10	BP1356	leuD	3-isopropylmalate dehydratase small subunit
RD10	BP1357	leuC	3-isopropylmalate dehydratase large subunit (Pseudogene)
RD10	BP1358	tctC	Tripartite tricarboxylate transporter family receptor
RD10	BP1359	?	mandelate racemase
RD10	BP1360	?	ketopantoate reductase
RD11	BP1334	?	conserved hypothetical protein
RD11	BP1335	?	conserved hypothetical protein
RD12	BP1553	?	hypothetical protein
RD13	BP1679	?	LysR-family transcriptional regulator (Pseudogene)
RD13	BP1680	arsH	NADPH-dependent FMN reductase
RD13	BP1681	arsC	arsenate reductase (Pseudogene)
RD13	BP1682	?	membrane protein
RD13	BP1683	?	transcriptional regulator
RD13	BP1684	?	conserved hypothetical protein (Pseudogene)
RD14	BP1698	?	exported protein
RD15	BP1948	?	branched-chain amino acid-binding protein
RD15	BP1949	?	permease component of branched-chain amino acid transport system
RD15	BP1950	nicF	maleamate amidohydrolase
RD15	BP1951	?	ATP-binding component of ABC transporter
RD15	BP1952	?	cytochrome (Pseudogene)
RD15	BP1953	?	oxidoreductase
RD15	BP1954	?	monooxygenase
RD15	BP1955	maiA	maleate cis-trans isomerase
RD15	BP1956	?	alpha/beta hydrolase (Pseudogene)
RD15	BP1957	?	conserved hypothetical protein
RD15	BP1958	?	isochorismatase
RD15	BP1959	tnp	transposase for IS1663
RD15	BP1960	?	aldehyde dehydrogenase (Pseudogene)
RD15	BP1961	?	flavocytochrome
RD15	BP1962	bfrI	ferric siderophore receptor
RD15	BP1963	?	transcriptional regulator (Pseudogene)
RD15	BP1964	N/A	N/A
RD15	BP1965	tctC	Tripartite tricarboxylate transporter family receptor
RD15	BP1966	?	sulfatase (Pseudogene)
RD16	BP2122	?	membrane protein (pseudogene)
RD16	BP2123	aroG	phospho-2-dehydro-3-deoxyheptonate aldolase, Phe-sensitive (pseudogene)
RD17	BP2136	?	acetyltransferase (pseudogene)
RD18	BP2137	tnp	transposase
RD18	BP2138	?	ABC-transporter membrane-spanning ATP-binding component
RD18	BP2139	?	lipoprotein
RD19	BP2167	?	integral membrane protein
RD19	BP2168	?	outer membrane protein
RD19	BP2169	?	cytochrome C oxidase subunit (Pseudogene)
RD19	BP2170	?	cytochrome C oxidase subunit
RD19	BP2171	?	cytochrome C oxidase subunit (periplasmic protein)
RD19	BP2172	?	cytochrome C oxidase subunit
RD19	BP2173	?	ferredoxin
RD19	BP2174	?	lipoprotein
RD19	BP2175	?	inner membrane protein
RD19	BP2176	?	inner membrane protein
RD19	BP2177	?	conserved hypothetical protein
RD19	BP2178	?	ABC transporter, ATP-binding subunit
RD19	BP2179	?	ABC transporter inner membrane subunit
RD19	BP2180	?	conserved hypothetical protein
RD20	BP2478	?	membrane transport protein
RD20	BP2479	?	integral membrane protein
RD20	BP2480	kdpA	potassium-transporting ATPase A chain
RD20	BP2481	kdpB	potassium-transporting ATPase B chain
RD20	BP2482	kdpC	potassium-transporting ATPase C chain
RD20	BP2483	kdpD	Two component sensor protein
RD20	BP2484	kdpE	two component system transcriptional regulatory protein
RD20	BP2485	tnp	transposase
RD20	BP2486	?	exported protein
RD21	BP2519	?	dipeptidase
RD21	BP2520	?	LysR-family regulatory protein
RD21	BP2521	?	dehydrogenase
RD21	BP2522	folD	FolD bifunctional protein [includes: methylenetetrahydrofolate dehydrogenase and methylenetetrahydrofolate cyclohydrolase]
RD21	BP2523	tctC	Tripartite tricarboxylate transporter family receptor
RD22	BP2627	?	autotransporter (pseudogene)
RD22	BP2628	N/A	N/A
RD22	BP2629	?	conserved hypothetical protein (pseudogene)
RD23	BP2822	?	conserved hypothetical protein
RD23	BP2823	?	conserved hypothetical protein
RD23	BP2824	?	conserved hypothetical protein
RD23	BP2825	?	GntR-family transcriptional regulatory protein
RD23	BP2826	tctC	Tripartite tricarboxylate transporter family receptor
RD23	BP2827	?	hypothetical protein
RD23	BP2828	?	conserved hypothetical protein (pseudogene)
RD23	BP2829	N/A	N/A
RD23	BP2830	?	ABC transport protein, inner mebrane component
RD23	BP2831	?	ABC transport protein, inner membrane component
RD23	BP2832	?	ABC transport protein, ATP-binding component
RD23	BP2833	?	membrane protein (pseudogene)
RD23	BP2834	tnp	transposase (Pseudogene)
RD23	BP2835	?	ABC transport protein, Solute-binding component
RD23	BP2836	?	DNA-binding protein
RD23	BP2837	?	MerR-family transcriptional regulator
RD23	BP2838	?	hydrolase
RD23	BP2839	?	exported protein, conserved
RD24	BP3092	?	phospholipase D protein
RD24	BP3093	modD	molybdenum transport ATP-binding protein
RD24	BP3094	modC	molybdenum transport system permease protein
RD24	BP3095	modB	molybdate-binding periplasmic protein precursor
RD24	BP3096	?	hydrolase
RD24	BP3097	?	conserved hypothetical protein
RD24	BP3098	?	hypothetical protein
RD24	BP3099	?	exported protein
RD24	BP3100	?	membrane protein
RD24	BP3101	?	TonB-dependent receptor (Pseudogene)
RD24	BP3102	?	regulatory protein
RD24	BP3103	tnp	transposase
RD25	BP3104	?	N-terminal region of a membrane protein (Pseudogene)
RD25	BP3105	?	molybdate-binding periplasmic protein
RD25	BP3106	tctC	Tripartite tricarboxylate transporter family receptor
RD25	BP3107	?	gamma-glutamyltranspeptidase
RD25	BP3108	?	conserved hypothetical protein
RD25	BP3109	?	conserved hypothetical protein
RD25	BP3110	?	MerR-family transcriptional regulator
RD26	BP3112	?	integrase (Pseudogene)
RD26	BP3113	?	DNA helicase (Pseudogene)
RD27	BP3314	?	blue copper protein
RD27	BP3315	copA	copper resitance protein
RD27	BP3316	copB	copper resistance protein
RD27	BP3317	?	enoyl-CoA hydratase/isomerase
RD27	BP3318	?	conserved hypothetical protein (Pseudogene)
RD27	BP3319	?	IclR-family transcriptional regulator
RD27	BP3320	?	conserved hypothetical protein
RD27	BP3321	?	amidase
RD27	BP3322	?	binding-protein-dependent transport protein
RD28	BP3477	?	binding-protein-dependent transport systems inner membrane component
RD29	BPP0511	?	transcriptional regulator
RD29	BPP0512	?	dioxygenase subunit
RD30	BPP0822	?	autotransporter
RD30	BPP0823	?	regulatory protein
RD30	BPP0824	?	hypothetical protein
RD31	BPP0825	?	TetR family transcriptional regulator
RD31	BPP0826	?	hypothetical protein
RD31	BPP0827	?	hypothetical protein
RD32	BPP0931	?	GntR family transcriptional regulator
RD33	BPP0933	?	amidase
RD33	BPP0934	?	hypothetical protein
RD33	BPP0935	?	enoyl-CoA hydratase
RD33	BPP0936	?	hypothetical protein
RD33	BPP0937	?	inner membrane component of binding-protein-dependent transport system
RD33	BPP0938	?	ABC transporter ATP-binding protein
RD33	BPP0939	?	hypothetical protein
RD33	BPP0940	?	short chain dehydrogenase
RD33	BPP0941	?	transcriptional regulator
RD33	BPP0942	?	branched-chain amino acid-binding protein
RD34	BPP0945	?	hypothetical protein
RD34	BPP0946	?	branched chain amino acid ABC transporter
RD34	BPP0947	?	branched chain amino acid ABC transporter permease
RD34	BPP0948	livG	high-affinity branched-chain amino acid transport ATP-binding protein
RD34	BPP0949	livF	high-affinity branched-chain amino acid transport ATP-binding protein
RD34	BPP0950	?	NADH:flavin oxidoreductase
RD35	BPP2338	fadD	long-chain-fatty-acid-CoA ligase
RD35	BPP2339	?	hypothetical protein
RD35	BPP2340	?	acetyl-CoA acetyltransferase
RD35	BPP2341	?	3-hydroxyacyl-CoA dehydrogenase oxidoreductase
RD35	BPP2342	?	pseudogene
RD35	BPP2343	?	enoyl-CoA hydratase
RD35	BPP2344	?	acetyl-CoA acetyltransferase
RD35	BPP2345	fadE	acyl-CoA dehydrogenase
RD35	BPP2346	?	pseudogene
RD35	BPP2347	?	LuxR family regulatory protein
N/A	not known
