# Supplementary material for: Small Mutations in Bordetella pertussis Are Associated with Selective Sweeps
Source: PLoS One. 2012 Sep 28;7(9):e46407. doi: 10.1371/journal.pone.0046407 (PMC3460923; doi:10.1371/journal.pone.0046407)
Supplement: Table S4 — SNPs linked to the alleles ptxA1, prn2/3 , ptxP3 and fim3-2 . SNPs were identified by comparing the genome sequences of 11 B. pertussis clinical isolates and the Tohama I strain [46] [25] and this work]. The degree of linkages was further assessed using a larger number of strains (N 45). Strains were clustered according to their position in the phylogenetic tree as shown in Fig. 1. Colouring of ATs is as in Fig. 1. Abbreviations: AT, allele type; ST, sequence type. (XLS) [file pone.0046407.s005.xls]

## Sheet: Sheet1
				ptxA2 --> ptxA1															prn1 --> prn2/3																						ptxP1 --> ptxP3
				1	2	3	4	5	6	7	8	9	10	11	12	13	14			15	16	17	18	19	20	21	22	23	24	25	26	27	28	29	30	31	32	33	34			35	36	37	38	39	40	41	42
		locus_id (gene) -->	BP3783 (ptxA)	BP0191	BP0812P	BP0833	BP0904 (ppha)	BP1542	BP1570 (dapA)	BP1722	BP2028	BP2064	BP2271	BP2585	BP2713	BP2974P/BP2975P	BP3728 (rkpK)		BP1054 (prn)	BP0215 (ppc)	BP0499P (btcAP)/BP0500P (bteAP)	-	BP0505	BP0518	BP0684	BP0854 (nuoN)	BP1014 (pitA)	BP1090	BP1227 (radA)	BP1741	BP1838P/BP1839P (rpsPP)	BP2348	BP2935	BPr09P	BP3059 (cca)	BP3642 (rpoA)	BP3857	BP3858	BP3861		BP3787P (ptxP)	BP0032P/BP0033P (glyQP)	BP0184	BP0194	BP0292	BP0507	BP0678 (prfA)	BP1261	BP1471
AT	ST	strain
VII	13	B1917	ptxA1	T	A	A	C	T	G	T	A	C	A	T	A	T	A		prn2/3	A	G	A	A	G	T	T	A	A	A	A	G	G	T	C	A	A	A	A	T		ptxP3	G	A	C	A	G	G	A	G
VII	12	B2583	ptxA1	T	A	A	C	T	G	T	A	C	A	T	A	T	A		prn2/3	A	G	A	A	G	T	T	A	A	A	A	G	G	T	C	A	A	A	A	T		ptxP3	G	A	C	A	G	G	A	G
VII	14	B1831	ptxA1	T	A	A	C	T	G	T	A	C	A	T	A	T	A		prn2/3	A	G	A	A	G	T	T	A	A	A	A	G	G	T	C	A	A	A	A	T		ptxP3	G	A	C	A	G	G	A	G
VII	18	B3034	ptxA1	T	A	A	C	T	G	T	A	C	A	T	A	T	A		prn2/3	A	G	A	A	G	T	T	A	A	A	A	G	G	T	C	A	A	A	A	T		ptxP3	G	A	C	A	G	G	A	G
VI	12	B3405	ptxA1	T	A	A	C	T	G	T	A	C	A	T	A	T	A		prn2/3	A	G	A	A	G	T	T	A	A	A	A	G	G	T	C	A	A	A	A	T		ptxP3	G	A	C	A	G	G	A	G
VI	12	B3321	ptxA1	T	A	A	C	T	G	T	A	C	A	T	A	T	A		prn2/3	A	G	A	A	G	T	T	A	A	A	A	G	G	T	C	A	A	A	A	T		ptxP3	G	A	C	A	G	G	A	G
VI	11	B2995	ptxA1	T	A	A	C	T	G	T	A	C	A	T	A	T	A		prn2/3	A	G	A	A	G	T	T	A	A	A	A	G	G	T	C	A	A	A	A	T		ptxP3	G	A	C	A	G	G	A	G
VI	11	B2584	ptxA1	T	A	A	C	T	G	T	A	C	A	T	A	T	A		prn2/3	A	G	A	A	G	T	T	A	A	A	A	G	G	T	C	A	A	A	A	T		ptxP3	G	A	C	A	G	G	A	G
VI	11	B1873	ptxA1	T	A	A	C	T	G	T	A	C	A	T	A	T	A		prn2/3	A	G	A	A	G	T	T	A	A	A	A	G	G	T	C	A	A	A	A	T		ptxP3	G	A	C	A	G	G	A	G
VI	17	B2985	ptxA1	T	A	A	C	T	G	T	A	C	A	T	A	T	A		prn2/3	A	G	A	A	G	T	T	A	A	A	A	G	G	T	C	A	A	A	A	T		ptxP3	G	G	C	A	G	G	A	G
VI	11	B0358	ptxA1	T	A	A	C	T	G	T	A	C	A	T	A	T	A		prn2/3	A	G	A	A	G	T	T	A	A	A	A	G	G	T	C	A	A	A	A	T		ptxP3	G	G	C	A	G	G	A	G
VI	17	B2227	ptxA1	T	A	A	C	T	G	T	A	C	A	T	A	T	A		prn2/3	A	G	A	A	G	T	T	A	A	A	A	G	G	T	C	A	A	A	A	T		ptxP3	G	G	C	A	G	G	A	G
VI	16	B0644	ptxA1	T	A	A	C	T	G	T	A	C	A	T	A	T	A		prn2/3	A	G	A	A	G	T	T	A	A	A	A	G	G	T	C	A	A	A	A	T		ptxP3	A	G	C	A	G	A	G	A
VI	16	B2973	ptxA1	T	A	A	C	T	G	T	A	C	A	T	A	T	A		prn2/3	A	G	A	A	G	T	T	A	A	A	A	G	G	T	C	A	A	A	A	T		ptxP3	A	G	C	A	G	A	G	A
V	7	B0685	ptxA1	T	A	A	C	T	G	T	A	C	A	T	A	T	A		prn2/3	A	G	A	A	G	T	T	A	A	A	A	G	G	T	C	A	A	A	A	T		ptxP1	A	G	T	G	A	A	G	A
V	7	B0754	ptxA1	T	A	A	C	T	G	T	A	C	A	T	A	T	A		prn2/3	A	G	A	A	G	T	T	A	A	A	A	G	G	T	C	A	A	A	A	T		ptxP1	A	G	T	G	A	A	G	A
V	34	B1920	ptxA1	T	A	A	C	T	G	T	A	C	A	T	A	T	A		prn2/3	A	G	A	A	G	T	T	A	A	A	A	G	G	T	C	A	A	A	A	T		ptxP1	A	G	T	G	A	A	G	A
V	33	B1834	ptxA1	T	A	A	C	T	G	T	A	C	A	T	A	T	A		prn2/3	A	G	A	A	G	T	T	A	A	A	A	G	G	T	C	A	A	A	A	T		ptxP1	A	G	T	G	A	A	G	A
V	32	B0765	ptxA1	T	A	A	C	T	G	T	A	C	A	T	A	T	A		prn2/3	A	G	A	A	G	T	T	A	A	A	A	G	G	T	C	A	A	A	A	T		ptxP1	A	G	T	G	A	A	G	A
V	8	B0400	ptxA1	T	A	A	C	T	G	T	A	C	A	T	A	T	A		prn2/3	A	G	A	A	G	T	T	A	A	A	A	G	G	T	C	A	A	A	A	T		ptxP1	A	G	T	G	A	A	G	A
V	31	B2778	ptxA1	T	A	A	C	T	G	T	A	C	A	T	A	T	A		prn2/3	A	G	A	A	G	T	T	A	A	A	A	G	G	T	C	A	A	A	A	T		ptxP1	A	G	T	G	A	A	G	A
V	7	B3124	ptxA1	T	A	A	C	T	G	T	A	C	A	T	A	T	A		prn2/3	A	G	A	A	G	T	T	A	A	A	A	G	G	T	C	A	A	A	A	T		ptxP1	A	G	T	G	A	A	G	A
V	31	B3214	ptxA1	T	A	A	C	T	G	T	A	C	A	T	A	T	A		prn2/3	A	G	A	A	G	T	T	A	A	A	A	G	G	T	C	A	A	A	A	T		ptxP1	A	G	T	G	A	A	G	A
V	7	B2575	ptxA1	T	A	A	C	T	G	T	A	C	A	T	A	T	A		prn2/3	A	G	A	A	G	T	T	A	A	A	A	G	G	T	C	A	A	A	A	T		ptxP1	A	G	T	G	A	A	G	A
V	7	B3006	ptxA1	T	A	A	C	T	G	T	A	C	A	T	A	T	A		prn2/3	A	G	A	A	G	T	T	A	A	A	A	G	G	T	C	A	A	A	A	T		ptxP1	A	G	T	G	A	A	G	A
V	7	B0888	ptxA1	T	A	A	C	T	G	T	A	C	A	T	A	T	A		prn2/3	A	G	A	A	G	T	T	A	A	A	A	G	G	T	C	A	A	A	A	T		ptxP1	A	G	T	G	A	A	G	A
V	7	B0638	ptxA1	T	A	A	C	T	G	T	A	C	A	T	A	T	A		prn2/3	A	G	A	A	G	T	T	A	A	A	A	G	G	T	C	A	A	A	A	T		ptxP1	A	G	T	G	A	A	G	A
V	7	B1841	ptxA1	T	A	A	C	T	G	T	A	C	A	T	A	T	A		prn2/3	A	G	A	A	G	T	T	A	A	A	A	G	G	T	C	A	A	A	A	T		ptxP1	A	G	T	G	A	A	G	A
IV	6	B0582	ptxA1	T	A	A	C	T	G	T	A	C	A	T	A	T	A		prn1	A	A	G	C	C	T	C	A	C	G	G	G	G	T	C	A	A	G	G	C		ptxP1	A	G	T	G	A	A	G	A
IV	6	B0886	ptxA1	T	A	A	C	T	G	T	A	C	A	T	A	T	A		prn1	A	A	G	C	C	T	C	A	C	G	G	G	G	T	C	A	A	G	G	C		ptxP1	A	G	T	G	A	A	G	A
IV	29	B1374	ptxA1	T	A	A	C	T	G	T	A	C	A	T	A	T	A		prn1	G	A	G	C	C	G	C	G	C	G	G	A	A	T	C	G	G	G	G	C		ptxP1	A	G	T	G	A	A	G	A
IV	28	B0738	ptxA1	T	A	A	C	T	G	T	A	C	A	T	A	T	A		prn1	G	A	G	C	C	G	C	G	C	G	G	A	A	G	T	G	G	G	G	C		ptxP1	A	G	T	G	A	A	G	A
III	4	B0576	ptxA2	T	A	G	T	T	G	C	A	T	G	C	A	T	G		prn1	G	A	G	C	C	G	C	G	C	G	G	A	A	G	T	G	G	G	G	C		ptxP1	A	G	T	G	A	A	G	A
III	24	B2968	ptxA2	C	G	G	T	C	A	C	T	T	G	C	G	C	G		prn1	G	A	G	C	C	G	C	G	C	G	G	A	A	G	T	G	G	G	G	C		ptxP1	A	G	T	G	A	A	G	A
III	26	B0572	ptxA2	C	G	G	T	C	A	C	T	T	G	C	G	C	G		prn1	G	A	G	C	C	G	C	G	C	G	G	A	A	G	T	G	G	G	G	C		ptxP1	A	G	T	G	A	A	G	A
III	16	B1379	ptxA2	C	G	G	T	C	A	C	T	T	G	C	G	C	G		prn1	G	A	G	C	C	G	C	G	C	G	G	A	A	G	T	G	G	G	G	C		ptxP1	A	G	T	G	A	A	G	A
III	27	B0558	ptxA2	C	G	G	T	C	A	C	T	T	G	C	G	C	G		prn1	G	A	G	C	C	G	C	G	C	G	G	A	A	G	T	G	G	G	G	C		ptxP1	A	G	T	G	A	A	G	A
III	26	B1381	ptxA2	C	G	G	T	C	A	C	T	T	G	C	G	C	G		prn1	G	A	G	C	C	G	C	G	C	G	G	A	A	G	T	G	G	G	G	C		ptxP1	A	G	T	G	A	A	G	A
III	3	B0296	ptxA2	C	G	G	T	C	A	C	T	T	G	C	G	C	G		prn1	G	A	G	C	C	G	C	G	C	G	G	A	A	G	T	G	G	G	G	C		ptxP1	A	G	T	G	A	A	G	A
III	23	B0295	ptxA2	C	G	G	T	C	A	C	T	T	G	C	G	C	G		prn1	G	A	G	C	C	G	C	G	C	G	G	A	A	G	T	G	G	G	G	C		ptxP1	A	G	T	G	A	A	G	A
II	28	B0496	ptxA4	C	G	G	T	C	A	C	T	T	G	C	G	C	G		prn7	G	A	G	C	C	G	C	G	C	G	G	A	A	G	T	G	G	G	G	C		ptxP2	A	G	T	G	A	A	G	A
II	22	B2982	ptxA4	C	G	G	T	C	A	C	T	T	G	C	G	C	G		prn7	G	A	G	C	C	G	C	G	C	G	G	A	A	G	T	G	G	G	G	C		ptxP2	A	G	T	G	A	A	G	A
II	21	B1193	ptxA4	C	G	G	T	C	A	C	T	T	G	C	G	C	G		prn7	G	A	G	C	C	G	C	G	C	G	G	A	A	G	T	G	G	G	G	C		ptxP2	A	G	T	G	A	A	G	A
II	21	B0887	ptxA4	C	G	G	T	C	A	C	T	T	G	C	G	C	G		prn7	G	A	G	C	C	G	C	G	C	G	G	A	A	G	T	G	G	G	G	C		ptxP2	A	G	T	G	A	A	G	A
I	19	B0442	ptxA5	C	G	G	T	C	A	C	T	T	G	C	G	C	G		prn6/10	G	A	G	C	C	G	C	G	C	G	G	A	A	G	T	G	G	G	G	C		ptxP4	A	G	T	G	A	A	G	A
[truncated: 7 more columns]
